# Supplementary material for: Implementation of a Traceback Testing Program for Ovarian Cancer: Findings from the FACTS Study
Source: Cancers (Basel). 2025 Mar 29;17(7):1154. doi: 10.3390/cancers17071154 (PMC11988076; doi:10.3390/cancers17071154)
Supplement: Supplementary file 1 [file cancers-17-01154-s001.zip]

Archive with 1 entries (1 files):
- cancers-3477091-supplementary.pdf
